# Supplementary material for: Association between Suicide Rate and Human Development Index, Income, and the Political System in 46 Muslim-Majority Countries: An Ecological Study
Source: Eur J Investig Health Psychol Educ. 2022 Jul 9;12(7):754–64. doi: 10.3390/ejihpe12070055 (PMC9318836; doi:10.3390/ejihpe12070055)
Supplement: Supplementary file 1 [file ejihpe-12-00055-s001.zip]

Archive with 1 entries (1 files):
- ejihpe-1765828-supplementary.pdf
